# Supplementary material for: Phenotypic and molecular characterization of sweet sorghum accessions for bioenergy production
Source: PLoS One. 2017 Aug 17;12(8):e0183504. doi: 10.1371/journal.pone.0183504 (PMC5560702; doi:10.1371/journal.pone.0183504)
Supplement: S3 Table — (XLSX) [file pone.0183504.s003.xlsx]

## Sheet: Pearson's correlation
S3 Table. Pearson's correlation coefficient among morphological and agro-industrial traits.
	PCA		PFLA		PLSA		PC		SD		SS		JQ		TC		STF		LTL		LMC		PLA		LA		PS		PD		LPMR		LPBP		SEP		LPF		GC		FAP		SP		OP		GC1		GC2
PCA			0.35	**	0.35	**	-0.04	NS	-0.28	**	-0.25	**	-0.27	**	0.03	NS	-0.09	NS	0.25	**	NA	NS	0.25	**	0.07	NS	0.13	NS	-0.1	NS	0	NS	0.03	NS	-0.04	NS	0	NS	-0.07	NS	0.25	**	-0.11	NS	NA	NS	-0.02	NS	0.12
PFLA					1	**	0.05	NS	-0.06	NS	-0.16	NS	-0.14	NS	0.1	NS	-0.09	NS	0.17	NS	NA	NS	0.17	NS	0.07	NS	-0.03	NS	-0.1	NS	0.1	NS	0.1	NS	-0.02	NS	0.06	NS	0.18	NS	-0.09	NS	0.2	*	NA	NS	-0.25	**	-0.01
PLSA							0.05	NS	-0.06	NS	-0.16	NS	-0.14	NS	0.1	NS	-0.09	NS	0.17	NS	NA	NS	0.17	NS	0.07	NS	-0.03	NS	-0.1	NS	0.1	NS	0.1	NS	-0.02	NS	0.06	NS	0.18	NS	-0.09	NS	0.2	*	NA	NS	-0.25	**	-0.01
PC									0.07	NS	0.05	NS	0.09	NS	-0.06	NS	-0.01	NS	0.03	NS	NA	NS	0.03	NS	-0.1	NS	-0.18	NS	-0.13	NS	-0.04	NS	-0.01	NS	0.19	NS	0.15	NS	0.05	NS	0.17	NS	0.05	NS	NA	NS	0.03	NS	0.01
SD											0.27	**	0.32	**	-0.01	NS	-0.04	NS	-0.13	NS	NA	NS	-0.13	NS	-0.33	**	-0.21	*	-0.09	NS	-0.1	NS	0.03	NS	-0.06	NS	0.1	NS	0.19	*	-0.23	*	0.24	*	NA	NS	0.07	NS	0.14
SS													0.68	**	-0.23	*	0.34	**	-0.25	**	NA	NS	-0.25	**	0	NS	0	NS	-0.16	NS	0.2	*	0.32	**	-0.08	NS	-0.03	NS	0.12	NS	-0.11	NS	0.1	NS	NA	NS	0.3	**	0.11
JQ															-0.14	NS	0.24	*	-0.13	NS	NA	NS	-0.13	NS	-0.11	NS	0.08	NS	-0.17	NS	0.11	NS	0.29	**	0.14	NS	0.13	NS	0.15	NS	-0.05	NS	0.04	NS	NA	NS	0.28	**	0.05
TC																	-0.57	**	-0.1	NS	NA	NS	-0.1	NS	-0.08	NS	-0.05	NS	-0.1	NS	-0.04	NS	-0.08	NS	0.08	NS	-0.03	NS	0.09	NS	0.07	NS	0	NS	NA	NS	-0.15	NS	0.12
STF																			0.04	NS	NA	NS	0.04	NS	0.1	NS	0.04	NS	-0.01	NS	0.19	NS	0.2	*	-0.11	NS	0.04	NS	0.07	NS	-0.08	NS	-0.07	NS	NA	NS	0.08	NS	-0.14
LTL																					NA	NS	1	**	-0.02	NS	0.04	NS	0.12	NS	-0.07	NS	0	NS	0.07	NS	0.04	NS	-0.04	NS	0.22	*	-0.14	NS	NA	NS	0.06	NS	-0.14
LMC																							NA	NS	NA	NS	NA	NS	NA	NS	NA	NS	NA	NS	NA	NS	NA	NS	NA	NS	NA	NS	NA	NS	NA	NS	NA	NS	NA
PLA																									-0.02	NS	0.04	NS	0.12	NS	-0.07	NS	0	NS	0.07	NS	0.04	NS	-0.04	NS	0.22	*	-0.14	NS	NA	NS	0.06	NS	-0.14
LA																											0	NS	-0.13	NS	0.09	NS	-0.02	NS	-0.2	*	0.01	NS	-0.21	*	0.02	NS	0.06	NS	NA	NS	0.17	NS	-0.19
PS																													0.39	**	0.07	NS	-0.07	NS	-0.09	NS	-0.03	NS	-0.07	NS	0.08	NS	0.07	NS	NA	NS	0.16	NS	0.11
PD																															-0.27	**	-0.35	**	-0.02	NS	-0.11	NS	0	NS	-0.07	NS	0.1	NS	NA	NS	-0.19	NS	-0.15
LPMR																																	0.27	**	-0.11	NS	0.12	NS	0.02	NS	-0.01	NS	-0.08	NS	NA	NS	-0.05	NS	0.03
LPBP																																			-0.03	NS	0.03	NS	0.08	NS	-0.11	NS	-0.24	**	NA	NS	0.25	**	0.07
SEP																																					0.11	NS	-0.01	NS	0.05	NS	-0.07	NS	NA	NS	-0.1	NS	-0.07
LPF																																							-0.05	NS	0.14	NS	0.15	NS	NA	NS	0.04	NS	-0.18
GC																																									-0.1	NS	0.24	*	NA	NS	-0.12	NS	0.12
FAP																																											-0.06	NS	NA	NS	0.15	NS	0.02
SP																																													NA	NS	-0.22	*	0.11
OP																																															NA	NS	NA
GC1																																																	0.13
GC2
SW
PFG
EC
ET
EC1
GL
PCP
TC1
CEL
EXT
FBY
FLOW
HEM
LIG
PH
POL
RSJ
TSS
**, * and NS: significant at 5%, 1% of significance level and non-significant, respectively. PCA: pigmentation of the coleoptile by anthocyanin; PFLA: pigmentation of the first leaf by anthocyanin; PLSA: pigmentation of the leaf sheath by anthocyanin; PC: plant color; SD: stalk diameter; SS: stalk succulence; JQ: juice quality; TC: tillering capacity; STF: synchronization of tillering and floweri…
[truncated: 37 more columns]
